# Supplementary material for: Tracheal or bronchial wedge resection: Case report
Source: Front Surg. 2023 Feb 14;10:1122075. doi: 10.3389/fsurg.2023.1122075 (PMC9971566; doi:10.3389/fsurg.2023.1122075)
Supplement: Supplementary file 1 [file Table1.xlsx]

## Sheet: Sheet1
First author	Preoperative diagnosis by bronchoscopic biopsy	The size of the tumor(mm)	The location of the tumor	Surgical Strategy	Intraoperative or postoperative histopathology	Postoperative complications	Follow-up
Al Kindi AH	Leiomyoma	40×35×20	Right main bronchus with protrusion into distal trachea	Bronchial wedge resection	Leiomyoma	None	1-year follow-up, no anastomotic stenosis
Yamada H	Leiomyoma	10	Left superior lobar bronchus	Bronchial wedge resection	Leiomyoma	None	2-year follow-up, no anastomotic stenosis
Tomos P	No definite diagnosis	No data	Left main bronchus	Bronchial wedge resection	Hamartoma	None	8-week follow-up, no anastomotic stenosis
Kawano O	Mucoepidermoid carcinoma	25	Proximal left main bronchus with protrusion into carina	Tracheal wedge resection	Mucoepidermoid carcinoma	None	2-year follow-up, no recurrence, no anastomotic stenosis
Kamiyoshihara M	No definite diagnosis	12	Left main bronchus	Bronchial wedge resection	Pleomorphic adenoma	None	1-year follow-up, no recurrence, no anastomotic stenosis
Our case	No definite diagnosis	7×5×5	Left main bronchus	Bronchial wedge resection	Hamartoma	None	6-month follow-up, no anastomotic stenosis
